# Supplementary material for: Evaluation of single-cell RNAseq labelling algorithms using cancer datasets
Source: Brief Bioinform. 2022 Dec 30;24(1):bbac561. doi: 10.1093/bib/bbac561 (PMC9851326; doi:10.1093/bib/bbac561)
Supplement: Christensen-Supplemental-Data-Final_bbac561 [file christensen-supplemental-data-final_bbac561.zip]

Archive with 1 entries (1 files):
- Christensen-Supplemental-Data-Final_bbac561.docx
